# Supplementary material for: A participatory approach to elucidate the consequences of land invasions on REDD+ initiatives: A case study with Indigenous communities in Panama
Source: PLoS One. 2017 Dec 19;12(12):e0189463. doi: 10.1371/journal.pone.0189463 (PMC5736191; doi:10.1371/journal.pone.0189463)
Supplement: S2 File — (XLSX) [file pone.0189463.s002.xlsx]

## Sheet: Data
Plot_ID	SamplingDate	Area	Supervisor	Holdridge_Cat	AGB (Mg/ha)
1	2012-07-11	Ipeti	Angel Ruiz	BMHP (premontane wet forests)	69.9868
2	2012-07-11	Ipeti	Chicho Chamorro	BMHP (premontane wet forests)	148.91
3	2012-07-12	Ipeti	Chicho Chamorro	BHT (tropical rainforests)	72.5571
4	2012-07-13	Ipeti	Angel Ruiz	BHT (tropical rainforests)	168.456
5	2012-07-13	Ipeti	Chicho Chamorro	BMHP (premontane wet forests)	121.816
6	2012-07-14	Ipeti	Chicho Chamorro	BHT (tropical rainforests)	115.907
7	2012-07-14	Ipeti	Angel Ruiz	BMHP (premontane wet forests)	104.254
8	2012-07-17	Ipeti	Angel Ruiz	BHT (tropical rainforests)	28.3977
9	2012-07-17	Ipeti	Chicho Chamorro	BHT (tropical rainforests)	41.5008
10	2012-07-18	Ipeti	Abdiel Omi	BMHP (premontane wet forests)	156.479
11	2012-07-18	Ipeti	Angel Ruiz	BHT (tropical rainforests)	153.735
12	2012-07-19	Ipeti	Lady Mancilla	BMHP (premontane wet forests)	169.782
13	2012-07-19	Ipeti	Tomas Olea	BHT (tropical rainforests)	59.2067
14	2012-07-20	Ipeti	Lady Mancilla	BMHP (premontane wet forests)	1.00376
15	2012-07-20	Ipeti	Angel Ruiz	BMHP (premontane wet forests)	28.2835
16	2012-07-20	Ipeti	Angel Ruiz	BMHP (premontane wet forests)	25.7365
17	2012-07-21	Ipeti	Lady Mancilla	BMHP (premontane wet forests)	174.704
18	2012-07-21	Ipeti	Chicho Chamorro	BMHP (premontane wet forests)	15.3511
19	2012-07-26	Ipeti	Angel Ruiz	BMHP (premontane wet forests)	285.453
20	2012-07-26	Ipeti	Chicho Chamorro	BMHP (premontane wet forests)	145.89
21	2012-08-06	Maje	Chicho Chamorro	BHT (tropical rainforests)	155.562
22	2012-08-06	Maje	Jaime Caisamo	BHT (tropical rainforests)	4.55025
23	2012-08-06	Maje	Cristian Pacheco	BHT (tropical rainforests)	183.102
24	2012-08-08	Maje	Chicho Chamorro	BMHP (premontane wet forests)	205.301
25	2012-08-08	Maje	Jaime Caisamo	BMHP (premontane wet forests)	322.064
26	2012-08-08	Maje	Cristian Pacheco	BMHP (premontane wet forests)	186.824
27	2012-08-09	Maje	Jaime Caisamo	BMHP (premontane wet forests)	147.34
28	2012-08-09	Maje	Cristian Pacheco	BMHP (premontane wet forests)	197.004
29	2012-08-09	Maje	Chicho Chamorro	BMHP (premontane wet forests)	277.157
30	2012-08-10	Maje	Cristian Pacheco	BMHP (premontane wet forests)	275.345
31	2012-08-10	Maje	Jaime Caisamo	BMHP (premontane wet forests)	204.128
32	2012-08-19	Maje	Angel Ruiz	BMHP (premontane wet forests)	218.692
33	2012-08-21	Maje	Chicho Chamorro	BHT (tropical rainforests)	195.991
34	2012-08-21	Maje	Alfredo Garabato	BHT (tropical rainforests)	108.114
35	2012-08-21	Maje	Jaime Caisamo	BHT (tropical rainforests)	94.5423
36	2012-08-22	Maje	Angel Ruiz	BHT (tropical rainforests)	123.024
37	2012-08-22	Maje Maje	Jaime Caisamo	BHT (tropical rainforests)	142.091
38	2012-08-22	Maje	Chicho Chamorro	BHT (tropical rainforests)	164.831

## Sheet: Metadata
Metadata for plots in the Maje and Ipeti Area
1. X, Y coordenates of plot centers were collected with a differential GPS (Leica GS 50). NA = Not available due to low satellite coverage.
2. Slope correction was used to measure plot radius on the ground.
3. 50 m- diameter plots were used to measure tropical forests in Eastern Panama (Alto Bayano).
4. All trees, palms and lianas over 10 cm diameter inside the plots were measured.
5. Species were identified using samples (branches, fruits). STRI staff collaborated to translate local to scientific names.
6. Tree diameter was measured at 1.3 m over the ground using tree tapes.
7. Tree height was measured using digital hipsometers (Haglöf Vertexs).
8. We used Dr. Joseph Wright (STRI) database to identify tree wood density.
8. Elevation was determined using a STRM 90m Digital Elevation Model (CGIAR CSI).
9. Above ground biomass (AGB) was calculated using Chave (2004) equation for tropical moist forests.
10. AGB is in Megagrams per hectare.
